# Supplementary material for: Analysis of Genetic Diversity in Adzuki Beans (Vigna angularis): Insights into Environmental Adaptation and Early Breeding Strategies for Yield Improvement
Source: Plants (Basel). 2023 Dec 13;12(24):4154. doi: 10.3390/plants12244154 (PMC10747723; doi:10.3390/plants12244154)
Supplement: Supplementary file 1 [file plants-12-04154-s001.zip]

Archive with 2 entries (2 files):
- Supplementary Figure & Table.pdf
- Supplementary Materials.xlsx
