# Supplementary material for: Analysis of Genetic Diversity in Adzuki Beans (Vigna angularis): Insights into Environmental Adaptation and Early Breeding Strategies for Yield Improvement
Source: Plants (Basel). 2023 Dec 13;12(24):4154. doi: 10.3390/plants12244154 (PMC10747723; doi:10.3390/plants12244154)
Supplement: Supplementary file 1 [file plants-12-04154-s001.zip › Supplementary Materials.xlsx]

## Sheet: Sheet1
IT No.	Subpop	origin	number of pods per plant	number of seeds per pod	100-seed weight	Yield per plant
25924	2	JPN	49.3333	7.2	9.1	32.3232
100899	1	KOR	31	7.2	14.2	31.6944
100916	1	KOR	24	6.3	11.6333	17.5896
101264	2	KOR	27	7.9	8.26667	17.6328
103243	1	KOR	39	6.1	10.8	25.6932
103286	2	KOR	27	7.3	12.0667	23.7834
103329	1	KOR	18	7.2	15.1333	19.6128
103953	3	KOR	47.6667	7.2	7.53333	25.8544
104158	1	KOR	42.3333	7.6	12.5333	40.3239
104203	2	KOR	50	7.2	6.73333	24.24
104362	3	KOR	21.6667	8.6	8.36667	15.5899
104372	1	KOR	37.6667	6	9.5	21.47
104400	3	KOR	38	7.3	9	24.966
104428	1	KOR	37	5.6	8.36667	17.3357
104552	2	KOR	10.3333	5	9.36667	4.83944
105210	1	KOR	25.6667	6.8	10.8667	18.966
105342	3	KOR	60.6667	8.2	6.3	31.3404
105428	1	KOR	70.6667	7.7	8.6	46.7955
105709	1	KOR	40.6667	6.2	18.6	46.8968
105785	1	KOR	31.6667	7.5	13.5	32.0625
105890	2	KOR	61.6667	6	5.63333	20.8433
105922	3	KOR	46.3333	9	8.26667	34.472
108707	1	KOR	28.6667	7	18.8667	37.8591
108770	1	KOR	29	7.2	11.9667	24.9864
108940	3	KOR	79.3333	8.9	3.56667	25.183
109013	3	KOR	40.6667	8.1	7.46667	24.5952
109584	1	KOR	74.6667	8.1	10.3667	62.6976
111015	1	KOR	37	9.1	12.7333	42.8731
111131	1	KOR	42.6667	7.6	13.7333	44.5326
111160	1	KOR	52.3333	7.4	12.3333	47.7629
112784	3	KOR	76.3333	8.6	7.5	49.235
112793	1	KOR	38.6667	5.7	9.33333	20.5707
112871	2	KOR	56.6667	6.8	6.3	24.276
113124	1	KOR	42.6667	8.2	10.3667	36.2695
113137	3	KOR	39.6667	8.4	9.8	32.6536
113140	1	KOR	42.6667	5.9	15.5667	39.1865
113205	3	KOR	56.6667	6.8	7	26.9733
113445	1	KOR	29.6667	8.6	13.4333	34.2729
113453	3	KOR	29.3333	5.2	8.33333	12.7111
134956	3	KOR	30.6667	7.3	10.1667	22.7598
136158	1	KOR	36	7	18.9333	47.712
138158	2	KOR	36	8.7	13.8667	43.4304
142423	1	JPN	21.3333	4.4	14.1667	13.2978
142424	1	JPN	24.6667	6.2	13.7	20.9519
142425	1	JPN	27	6.4	14.8	25.5744
142426	1	JPN	31	6	14.7333	27.404
142427	2	JPN	11.6667	7.2	9.36667	7.868
142428	1	JPN	8.66667	5.8	11.4	5.7304
142432	2	JPN	18.6667	5.6	5.93333	6.20231
142433	2	JPN	26	6.3	6.96667	11.4114
142434	2	JPN	21.6667	5.8	9.8	12.3153
142436	2	JPN	23.6667	8.7	10.6	21.8254
142438	1	JPN	30.3333	5.9	10.1333	18.1353
142439	2	JPN	19.6667	6.6	10.9	14.1482
142440	2	JPN	16.6667	6.3	9.26667	9.73
142442	2	JPN	9.66667	7.3	10.0667	7.10371
142443	2	JPN	18.6667	7	10.2667	13.4151
142445	2	JPN	22	7.7	10.1	17.1094
142447	2	JPN	25.6667	7.1	9.53333	17.3729
142448	2	JPN	17	7.5	9.5	12.1125
142449	2	JPN	23.6667	7.6	9.1	16.3679
142450	2	JPN	20.3333	5.5	9.86667	11.0342
142451	2	JPN	12	5.8	10.1667	7.076
142454	2	JPN	17.3333	7.2	11.3667	14.1856
142455	2	JPN	19	6.6	9.86667	12.3728
142456	2	JPN	31	7.5	9	20.925
142457	2	JPN	24	6.7	9.93333	15.9728
142458	2	JPN	15.3333	7.1	10.9333	11.9028
142459	2	JPN	34.6667	7.3	12.4333	31.4646
142460	2	JPN	18	7.5	9.83333	13.275
142461	2	JPN	24	7.2	10.9333	18.8928
142462	2	JPN	29.6667	6.9	9.73333	19.9241
142463	2	JPN	23	6.1	10.3	14.4509
142707	2	JPN	14	7.5	9.03333	9.485
158257	3	KOR	71.3333	7.8	7.33333	40.8027
160608	1	KOR	33.6667	9	10.3667	31.411
168013	2	KOR	17.3333	6.4	11.5667	12.8313
175831	1	KOR	33.6667	6.6	17.3	38.4406
178364	2	KOR	59	8.9	5.2	27.3052
178389	1	KOR	33.3333	7.9	13.4333	35.3744
178391	2	KOR	51.6667	8.5	3.8	16.6883
178445	1	KOR	51	9.5	4.5	21.8025
178459	3	KOR	64	8.2	5.3	27.8144
178519	3	KOR	45.6667	8.4	7.4	28.3864
180481	1	KOR	50.6667	7	18.3667	65.1404
180537	1	KOR	38	8.1	14.9333	45.9648
180602	1	KOR	38	7.5	11.4667	32.68
180902	1	KOR	53	6.9	11.5333	42.1774
180903	1	KOR	15	6	16.4333	14.79
180905	1	KOR	28.3333	6.8	11.6333	22.4136
180906	1	KOR	34	7.3	13.0333	32.3487
181899	2	KOR	20.6667	8.2	15.6	26.4368
181900	2	KOR	57	8.4	13.8667	66.3936
181958	2	KOR	54.6667	6.2	6.53333	22.1436
186248	1	KOR	36	5.3	11.6667	22.26
186258	3	KOR	84.6667	7	10.5	62.23
186262	2	KOR	78.3333	7.5	7.6	44.65
186269	1	KOR	19	4.5	19.7	16.8435
186272	2	KOR	32	7.5	6.13333	14.72
186283	1	KOR	38.6667	6.5	12.9333	32.5058
186291	2	KOR	38.6667	6.6	7.16667	18.2893
186298	1	KOR	26.6667	8.1	16.1333	34.848
186309	1	KOR	49.3333	7.8	14.6333	56.3091
186320	1	KOR	50.3333	7	8.96667	31.5926
186326	1	KOR	42.3333	7.2	15.8	48.1584
186329	1	KOR	46	4.9	16.5	37.191
186330	2	KOR	48	7.1	6.4	21.8112
189334	2	JPN	23	5	12.7333	14.6433
189353	2	JPN	22.3333	6.4	9	12.864
189354	2	JPN	20.3333	6.5	10.1333	13.3929
189355	2	JPN	11.6667	7.5	12.0667	10.5583
189356	2	JPN	16	7.2	9.53333	10.9824
189357	1	JPN	11.3333	5.6	9.1	5.77547
189358	1	JPN	32	5.5	13.3333	23.4667
189359	1	JPN	27.3333	6.7	9.23333	16.9093
189360	1	JPN	21.6667	5.5	14.5	17.2792
189361	2	JPN	19.3333	8	7.8	12.064
189362	2	JPN	25	5.9	6.7	9.8825
189364	2	JPN	13.3333	7.4	9.73333	9.60356
189365	2	JPN	50	5.9	11.5333	34.0233
189367	2	JPN	22	6.8	8.96667	13.4141
189382	1	JPN	45.3333	5.8	14.5	38.1253
191149	1	KOR	33.6667	7	10.9333	25.7662
194571	1	KOR	117.333	6.5	12.7	96.8587
194572	1	KOR	27	6.2	13.0667	21.8736
194577	2	KOR	23	5.6	11.7333	15.1125
194578	2	KOR	21	9	16.1667	30.555
195132	1	KOR	24.6667	5.7	13.6	19.1216
195136	3	KOR	60.3333	8.5	6.9	35.3855
195222	2	KOR	34.3333	7.1	12.3667	30.1458
195224	1	KOR	28	7.2	11.0333	22.2432
195374	1	KOR	30.3333	6.9	15.3333	32.0927
195427	1	KOR	30.3333	6.3	15.8	30.1938
196436	1	KOR	21.6667	6	14.6333	19.0233
196871	3	KOR	56.3333	7.8	11.6	50.9704
202073	2	JPN	55	6.6	7.9	28.677
208531	1	KOR	67.6667	7.8	8.26667	43.6315
208810	1	KOR	49.6667	8	7.76667	30.8596
208893	2	KOR	23	6.4	10	14.72
209195	1	KOR	27.3333	6.8	15.4333	28.6854
209328	3	KOR	32.3333	6.9	9.23333	20.5996
209332	1	KOR	29.6667	6.7	14.3	28.4236
209334	1	KOR	36	6.3	19.2	43.5456
209458	2	JPN	35	7.6	10.9	28.994
209459	2	JPN	27	7.7	13.1	27.2349
209460	2	JPN	20.6667	6.5	8.83333	11.8661
209461	3	JPN	56	6.9	6.86667	26.5328
211855	1	KOR	104	6.5	7.66667	51.8267
212889	3	KOR	41.6667	8.1	5.26667	17.775
213131	2	KOR	35.3333	6.4	10.3333	23.3671
215376	2	JPN	24.6667	6.9	10.8333	18.4383
215387	3	KOR	54	7.5	5.5	22.275
216288	2	JPN	97	7.9	15.2667	116.988
216292	2	JPN	34	5.7	5.2	10.0776
216293	2	JPN	68.3333	6.2	18	76.26
216294	2	JPN	31.6667	9.1	18.8	54.1753
216296	2	JPN	47.6667	7.5	17.1333	61.2517
216297	2	JPN	38.3333	6.5	16	39.8667
216302	2	JPN	46.3333	7.6	14.1333	49.7682
216307	2	JPN	35	8.4	12.6667	37.24
216308	2	JPN	29.3333	6.9	9.7	19.6328
216309	2	JPN	38.6667	6.8	13.9	36.5477
217333	1	CHN	60.6667	5.3	13.05	41.9601
218064	3	CHN	35.3333	6	12.3333	26.1467
221986	2	JPN	26.6667	7.8	11	22.88
229071	2	JPN	20.3333	8.1	13.1	21.5757
229094	2	JPN	44	6.4	9.43333	26.5643
229929	2	CHN	27.3333	6.6	14.8667	26.8195
229939	2	JPN	75	7	12.8	67.2
229962	1	KOR	62	7.4	15.6	71.5728
230284	2	KOR	36.3333	5.7	17.0667	35.3451
230850	1	CHN	39.6667	6.8	15.7667	42.528
231368	1	KOR	63.3333	7.5	10.8	51.3
231555	2	KOR	52	8.2	7.73333	32.9749
236186	1	KOR	34	7.4	17.9667	45.2041
236187	1	KOR	47.6667	5.6	14.5333	38.7943
236188	2	KOR	82.6667	7.1	7.3	42.8461
236190	1	KOR	34.6667	5.5	15.5667	29.6804
236193	1	KOR	39.6667	5.4	17.4	37.2708
236197	2	KOR	29.3333	8.3	17.1333	41.714
236199	2	KOR	102	8	8.3	67.728
236200	2	KOR	26.6667	9.7	19.6667	50.8711
236209	1	KOR	34.3333	6.4	16.4667	36.1828
236220	1	KOR	36	6.3	12.6333	28.6524
236253	1	KOR	24	6.5	15.9333	24.856
236565	3	CHN	45.3333	6.6	11.7	35.0064
236566	3	CHN	23.6667	8.9	8.76667	18.4655
236567	3	CHN	35.3333	7.8	7.3	20.1188
236568	3	CHN	45	5.7	11.9667	30.6945
236569	3	CHN	68.3333	5.6	8.1	30.996
236570	3	CHN	54.3333	6.6	14.4667	51.8775
236571	3	CHN	54.6667	6.4	11.3	39.5349
236572	3	CHN	41.3333	6.2	10.5	26.908
236573	3	CHN	38.6667	7.6	13.6333	40.0638
236574	3	CHN	32.6667	5.9	13.3	25.6335
236575	3	CHN	45	4.9	13.3	29.3265
236576	3	CHN	43	6.1	12.3667	32.4378
236577	3	CHN	32.6667	6	11.4667	22.4747
236578	3	CHN	44	8	10.5667	37.1947
236579	3	CHN	25	7.5	8.86667	16.625
236580	3	CHN	51.3333	7	13.7333	49.3484
236581	3	CHN	30.3333	4.9	14.5	21.5518
236582	3	CHN	40	6.7	13.2333	35.4653
236583	3	CHN	38	7.8	12.7667	37.8404
236584	3	CHN	54	7.1	12.7333	48.8196
236585	3	CHN	32.3333	5.9	11.6667	22.2561
236586	3	CHN	29.3333	6.8	11.4667	22.8722
236587	3	CHN	32.3333	7.1	11.0667	25.4054
236588	3	CHN	26	5.2	11	14.872
236589	3	CHN	22.6667	5.5	11.1	13.838
236590	3	CHN	34	7.4	9.63333	24.2375
236591	3	CHN	42.6667	6.3	10.2333	27.5072
236592	3	CHN	31.3333	6.5	12.5667	25.5941
236593	3	CHN	41.3333	7	9.13333	26.4258
236594	3	CHN	22.6667	7.2	9.93333	16.2112
236595	3	CHN	42.3333	5.9	11.4333	28.5567
236596	3	CHN	40.6667	7.7	8.7	27.2426
236597	3	CHN	40.6667	6.9	7.73333	21.6997
236598	3	CHN	39	8.6	10.8	36.2232
236599	3	CHN	40.3333	6.6	9.96667	26.5313
236600	3	CHN	43	6.7	7	20.167
236656	3	CHN	50.6667	7.8	10.5333	41.6277
236657	1	KOR	57.6667	5.1	13.5	39.7035
236659	1	CHN	36	5.7	19.1	39.1932
237066	1	KOR	20.6667	5.4	17.6333	19.6788
238547	2	JPN	31.6667	5.6	10.4333	18.5018
240013	2	KOR	25	8.9	10.8667	24.1783
240018	2	KOR	24.3333	7.3	15.4	27.3555
240024	2	KOR	34.3333	7.5	14.8667	38.2817
240112	1	KOR	33.6667	6.2	13.4667	28.1094
242395	1	KOR	37.3333	5.3	16.7667	33.1756
242397	2	KOR	31.3333	8.3	15.8333	41.1772
242402	1	KOR	38.6667	5.1	16.9	33.3268
242670	3	KOR	30.3333	7.9	5.23333	12.5408
247009	1	CHN	54.3333	6.1	16.3	54.0236
252886	1	KOR	51	6	18.4	56.304
252890	1	KOR	29.3333	7.2	20.5	43.296
252895	3	KOR	43.3333	6.7	13.9667	40.5499
252899	2	JPN	20.6667	6.6	12.3	16.7772
252925	1	KOR	24.6667	5.6	10.8	14.9184
252929	1	KOR	38.6667	6.6	14.7667	37.6845
252935	2	KOR	38.3333	7.1	13.9667	38.0126
263903	2	JPN	45.3333	7.1	19.2333	61.9057
263906	1	KOR	41.3333	6.2	16.3333	41.8569
267508	2	JPN	77.3333	7.6	16.4333	96.5842
267509	2	JPN	46.3333	8.2	16.8667	64.0821
270030	2	JPN	23.6667	6.8	11.5667	18.6146
270031	2	JPN	60	7.9	14.6	69.204
270032	2	JPN	33	6.7	13.6667	30.217
270033	2	JPN	30.3333	8.2	16.1667	40.2119
270034	2	JPN	28.6667	6.9	18.9333	37.4501
270035	2	JPN	25.6667	7.2	11.2667	20.8208
270036	2	JPN	24	6.5	11.8333	18.46
275744	3	CHN	11.6667	6.8	11.3333	8.99111
278850	2	CHN	39.6667	8.3	15.0667	49.6045
280291	2	CHN	35	7.4	18.7	48.433
280292	1	CHN	34.6667	6.6	15.0333	34.3963
280293	1	CHN	34	6.3	15.1667	32.487
280294	1	CHN	75	7	11.9667	62.825
280295	1	CHN	51.3333	7.6	12.6	49.1568
280296	3	CHN	85.6667	6.6	9.56667	54.0899
280297	1	CHN	39	6	12.1	28.314
280298	1	CHN	35.3333	6.1	19.6	42.2445
280299	1	CHN	30.3333	5.8	15.4	27.0937
280300	3	CHN	42.3333	7	7.66667	22.7189
280301	1	CHN	54	8.1	10.0667	44.0316
280302	1	CHN	70.6667	7.8	9.56667	52.7315
280303	3	CHN	31.3333	5.4	11.2	18.9504
280305	2	CHN	43	6.3	14.4667	39.1902
280306	1	CHN	35	5	16.4	28.7
280307	2	CHN	116	8.6	13.0333	130.021
280308	1	CHN	54.3333	7.5	11.8	48.085
280309	3	CHN	54.3333	8.8	8.66667	41.4382
280310	1	CHN	40.6667	7.8	13.2	41.8704
280311	1	CHN	83	8.6	8.83333	63.0523
283301	2	KOR	73.6667	7	3.93333	20.2829
286493	1	KOR	44.3333	6.3	15.6667	43.757
286501	1	KOR	28.3333	6.4	16.6333	30.1618
286502	2	KOR	33	8.4	16.3333	45.276
286506	3	CHN	25.3333	6.9	14.6667	25.6373
286507	2	CHN	16.3333	6.4	14.5667	15.227
286508	3	CHN	50.3333	6.9	12.8667	44.6859
286509	3	CHN	30	6.3	12.5667	23.751
286510	3	CHN	41.6667	6.1	10.7333	27.2806
286511	2	CHN	14.6667	7.1	11.3333	11.8018
286512	3	CHN	41.6667	5.9	11.3333	27.8611
286513	3	CHN	46.6667	6.6	12.4667	38.3973
286514	1	CHN	30.6667	6.2	11.8	22.4357
286515	2	CHN	28	6.4	11.4	20.4288
286516	2	CHN	29.3333	5	14.3667	21.0711
286517	3	CHN	29	6.2	11.2333	20.1975
286518	1	CHN	18	5.5	17.4667	17.292
286519	1	CHN	27.3333	7.5	19.1667	39.2917
286521	2	CHN	11.3333	6.7	14.8667	11.2888
288915	3	CHN	52	4.6	13.8333	33.0893
290136	1	KOR	42.3333	7.3	15.2333	47.0761
290138	1	KOR	37.3333	6.2	17.4333	40.3524
293064	2	KOR	68.3333	8	4.33333	23.6889
293066	2	KOR	78.3333	6.9	4.33333	23.4217
293113	2	KOR	66.6667	8.2	13.7	74.8933
293148	1	CHN	48.6667	8	15.8667	61.7742
293149	3	CHN	63.3333	5.6	15.9	56.392
293150	3	CHN	47	7.1	14.8333	49.4988
293151	3	CHN	30.3333	5.6	10.6667	18.1191
293152	3	CHN	21	6	11.6333	14.658
293153	3	CHN	35.6667	5.9	14.1333	29.7412
293154	3	CHN	39	6	9.83333	23.01
293157	3	CHN	26.6667	6.3	9.4	15.792
293158	3	CHN	19.3333	5.9	11.4	13.0036
293159	1	CHN	23.6667	6.1	12.1	17.4684
293447	1	KOR	97	6	18.9667	110.386
293457	2	KOR	75.3333	9.9	4.23333	31.5722
293567	2	CHN	48.6667	7.8	12.1	45.9316
293927	2	KOR	31.6667	7.1	15.1667	34.0997
294310	2	CHN	31.6667	5.9	11.4667	21.4236
294311	1	CHN	27	6.1	20.3667	33.5439
294312	1	CHN	21	6.3	18.7333	24.7842
294313	2	CHN	14.6667	5.7	18.0333	15.0759
294465	1	KOR	37.3333	7.1	16	42.4107
294621	2	JPN	40	6.1	16.6667	40.6667
294622	2	JPN	66	8.7	12.0667	69.2868
294623	2	JPN	24.3333	7.3	11.5333	20.487
294624	2	JPN	31.3333	6.3	12.7	25.0698
294625	1	JPN	33.3333	6.5	15.8667	34.3778
294626	2	JPN	60	8.3	9.66667	48.14
294627	1	JPN	19	6.6	15.7	19.6878
294628	1	JPN	41.3333	7	15.6667	45.3289
294629	1	JPN	40.3333	6.2	16.1	40.2607
294630	1	JPN	66.3333	8.1	10.4333	56.0583
294631	1	JPN	14.6667	5.9	15.6333	13.528
294632	1	JPN	14.6667	6.6	16.7667	16.2301
294633	2	JPN	33.6667	7.7	14.7	38.1073
294634	2	JPN	42	7.9	14.6	48.4428
294635	2	JPN	27	7.2	10.3333	20.088
294636	2	JPN	44.6667	7.5	18.3	61.305
294637	1	JPN	37	5.4	21.4667	42.8904
294638	2	JPN	62.3333	7.6	14.3333	67.9018
294639	2	JPN	43.3333	8.3	13.9667	50.2334
294640	1	JPN	53	7.1	17.1	64.3473
294641	2	JPN	44.3333	8.5	16.8667	63.5592
294642	2	JPN	37.3333	6.8	17.3667	44.0882
294643	2	JPN	43	9.1	16	62.608
294644	2	JPN	37	8.1	17.8	53.3466
294645	2	JPN	36	6.1	11.3	24.8148
294646	2	JPN	53	8	14.0667	59.6427
294647	2	JPN	46.3333	5.8	12.0667	32.4272
294648	1	JPN	27.3333	6.3	15.4	26.5188
294649	3	JPN	38.6667	5.3	9.23333	18.9222
294650	1	JPN	38.6667	7.2	15.8667	44.1728
294651	2	JPN	26	6.5	11.7333	19.8293
294652	2	JPN	28.3333	6.9	13.5333	26.4577
294653	2	JPN	42.6667	6	14.4667	37.0347
294654	2	JPN	32.3333	6.9	12.7333	28.4081
294655	3	JPN	40	8.1	9.7	31.428
294656	2	JPN	30.3333	4.4	17	22.6893
294657	2	JPN	44	7.2	10.9333	34.6368
294673	2	JPN	9.66667	7.7	15.4	11.4627
294674	1	JPN	25	5.6	15.4333	21.6067
294730	1	KOR	49.3333	6	17.0667	50.5173
294731	1	KOR	70.6667	7.5	9.7	51.41
Arari	1	KOR	24.3333	8.6	15.8667	33.2036
Chungju_pat	1	KOR	50.3333	8.1	17.8333	72.7065
Geomguseul	1	KOR	39.3333	8.1	11.9333	38.0196
K256123	2	KOR	47.6667	9.2	18.6	81.5672
K256124	1	KOR	52.6667	8	15.6333	65.8684
K256125	2	KOR	45.6667	7.9	17.6667	63.7354
